# Supplementary material for: Plasmodium falciparum genetic variation of var2csa in the Democratic Republic of the Congo
Source: Malar J. 2018 Jan 24;17:46. doi: 10.1186/s12936-018-2193-9 (PMC5782373; doi:10.1186/s12936-018-2193-9)
Supplement: Supplementary file 1 — Additional file 1. Details of systematic literature search in PubMed and Web of Science, including full search terms and details of all studies identified. [file 12936_2018_2193_MOESM1_ESM.xlsx]

## Sheet: Sheet1
PubMed search terms:	("plasmodium falciparum" OR "P. falciparum") AND ("Democratic Republic of the Congo" OR "Democratic Republic of Congo" OR DRC) AND (genetic OR genetically OR genotypic OR genotype OR genomic)
WebOfScience search terms:	TS=(("plasmodium falciparum" OR "P. falciparum") AND ("Democratic Republic of the Congo" OR "Democratic Republic of Congo" OR "DRC") AND ("genetic" OR "genetically" OR "genotypic" OR "genotype" OR "genomic"))
Limit to relevant studies and research articles only
Authors	Title	Year published	doi	PubMed	WebOfScience	Drug resistance	Relevant	Reason for omitting
Alker AP, Kazadi WM, Kutelemeni AK, Bloland PB, Tshefu AK, Meshnick SR	dhfr and dhps genotype and sulfadoxine-pyrimethamine treatment failure in children with falciparum malaria in the Democratic Republic of Congo.	2008	doi: 10.1111/j.1365-3156.2008.02150.x.	Y	Y	Y	Y
Antonia AL, Taylor SM, Janko M, Emch M, Tshefu AK, Meshnick SR.	A cross-sectional survey of Plasmodium falciparum pfcrt mutant haplotypes in the Democratic Republic of Congo.	2014	doi: 10.4269/ajtmh.13-0378	Y	N	Y	Y
Baraka V, Delgado-Ratto C, Nag S, Ishengoma DS, Madebe RA, Mavoko HM, Nabasumba C, Lutumba P, Alifrangis M, Van Geertruyden JP.	Different origin and dispersal of sulfadoxine-resistant Plasmodium falciparum haplotypes between Eastern Africa and Democratic Republic of Congo.	2017	doi: 10.1016/j.ijantimicag.2016.12.007	Y	Y	Y	Y
Carrel M, Patel J, Taylor SM, Janko M, Mwandagalirwa MK, Tshefu AK, Escalante AA, McCollum A, Alam MT, Udhayakumar V, Meshnick S, Emch M.	The geography of malaria genetics in the Democratic Republic of Congo: A complex and fragmented landscape.	2015	doi: 10.1016/j.socscimed.2014.10.037	Y	Y	N	Y
Cohuet S, Bonnet M, Van Herp M, Van Overmeir C, D'Alessandro U, Guthmann JP.	Short report: molecular markers associated with Plasmodium falciparum resistance to sulfadoxine-pyrimethamine in the Democratic Republic of Congo.	2006		Y	N	Y	Y
Courtin, David; Milet, Jacqueline; Sabbagh, Audrey; et al.	HLA-G 3 ' UTR-2 haplotype is associated with Human African trypanosomiasis susceptibility	2013	https://doi.org/10.1016/j.meegid.2013.03.004	N	Y	N	N	Pertains to Human African trypanosomiasis
Espié E, Lima A, Atua B, Dhorda M, Flévaud L, Sompwe EM, Palma Urrutia PP, Guerin PJ.	Efficacy of fixed-dose combination artesunate-amodiaquine versus artemether-lumefantrine for uncomplicated childhood Plasmodium falciparum malaria in Democratic Republic of Congo: a randomized non-inferiority trial.	2012	doi: 10.1186/1475-2875-11-174.	Y	N	Y	Y
Falay D, Kuijpers LM, Phoba MF, De Boeck H, Lunguya O, Vakaniaki E, Bertrand S, Mattheus W, Ceyssens PJ, Vanhoof R, Devlieger H, Van Geet C, Verheyen E, Ngbonda D, Jacobs J.	Microbiological, clinical and molecular findings of non-typhoidal Salmonella bloodstream infections associated with malaria, Oriental Province, Democratic Republic of the Congo.	2016	doi: 10.1186/s12879-016-1604-1.	Y	Y	N	N	Pertains to Salmonella
Fontenille, D; Carnevale, P	Malaria and dengue vector biology and control in West and Central Africa	2006		N	Y	N	N	Book chapter
Ghansah A, Amenga-Etego L, Amambua-Ngwa A, Andagalu B, Apinjoh T, Bouyou-Akotet M, Cornelius V, Golassa L, Andrianaranjaka VH, Ishengoma D, Johnson K, Kamau E, Maïga-Ascofaré O, Mumba D, Tindana P, Tshefu-Kitoto A, Randrianarivelojosia M, William Y, Kwiatkowski DP, Djimde AA.	Monitoring parasite diversity for malaria elimination in sub-Saharan Africa.	2014	doi: 10.1126/science.1259423.	Y	N	Y	Y
Hendriksen, Ilse C. E.; Mwanga-Amumpaire, Juliet; von Seidlein, Lorenz; et al.	Diagnosing Severe Falciparum Malaria in Parasitaemic African Children: A Prospective Evaluation of Plasma PfHRP2 Measurement	2012	doi:10.1371/journal.pmed.1001297	N	Y	N	Y
Juliano JJ, Parobek CM, Brazeau NF, Ngasala B, Randrianarivelojosia M, Lon C, Mwandagalirwa K, Tshefu A, Dhar R, Das BK, Hoffman I, Martinson F, Mårtensson A, Saunders DL, Kumar N, Meshnick SR.	Pooled Amplicon Deep Sequencing of Candidate Plasmodium falciparum Transmission-Blocking Vaccine Antigens.	2016	doi: 10.4269/ajtmh.15-0571	Y	N	N	Y
Juliao PC, Sosa S, Gonzalez LD, Padilla N, Ortiz L, Goldman I, Udhayakumar V, Lindblade KA.	Importation of chloroquine-resistant Plasmodium falciparum by Guatemalan peacekeepers returning from the Democratic Republic of the Congo.	2013	doi: 10.1186/1475-2875-12-344.	Y	Y	Y	Y
Kamau E, Campino S, Amenga-Etego L, Drury E, Ishengoma D, Johnson K, Mumba D, Kekre M, Yavo W, Mead D, Bouyou-Akotet M, Apinjoh T, Golassa L, Randrianarivelojosia M, Andagalu B, Maiga-Ascofare O, Amambua-Ngwa A, Tindana P, Ghansah A, MacInnis B, Kwiatkowski D, Djimde AA.	K13-propeller polymorphisms in Plasmodium falciparum parasites from sub-Saharan Africa.	2015	doi: 10.1093/infdis/jiu608	Y	N	Y	Y
Koukouikila-Koussounda F, Jeyaraj S, Nguetse CN, Nkonganyi CN, Kokou KC, Etoka-Beka MK, Ntoumi F, Velavan TP.	Molecular surveillance of Plasmodium falciparum drug resistance in the Republic of Congo: four and nine years after the introduction of artemisinin-based combination therapy.	2017	doi: 10.1186/s12936-017-1816-x	Y	N	N	N	Pertains to Republic of Congo, not DRC
Liu W, Sundararaman SA, Loy DE, Learn GH, Li Y, Plenderleith LJ, Ndjango JB, Speede S, Atencia R, Cox D, Shaw GM, Ayouba A, Peeters M, Rayner JC, Hahn BH, Sharp PM.	Multigenomic Delineation of Plasmodium Species of the Laverania Subgenus Infecting Wild-Living Chimpanzees and Gorillas.	2016	doi: 10.1093/gbe/evw128.	Y	N	N	N	Pertains to Gorilla malaria
Mavoko, Hypolite Muhindo; Kalabuanga, Marion; Delgado-Ratto, Christopher; et al.	Uncomplicated Clinical Malaria Features, the Efficacy of Artesunate-Amodiaquine and Their Relation with Multiplicity of Infection in the Democratic Republic of Congo	2016	doi:10.1371/journal.pone.0157074	N	Y	Y	Y
Mayer DC, Cofie J, Jiang L, Hartl DL, Tracy E, Kabat J, Mendoza LH, Miller LH.	Glycophorin B is the erythrocyte receptor of Plasmodium falciparum erythrocyte-binding ligand, EBL-1.	2009	doi: 10.1073/pnas.0900878106	Y	N	N	Y
Miller RH, Hathaway NJ, Kharabora O, Mwandagalirwa K, Tshefu A, Meshnick SR, Taylor SM, Juliano JJ, Stewart VA, Bailey JA.	A deep sequencing approach to estimate Plasmodium falciparum complexity of infection (COI) and explore apical membrane antigen 1 diversity.	2017	doi: 10.1186/s12936-017-2137-9	Y	Y	N	Y
Miotto O, Amato R, Ashley EA, MacInnis B, Almagro-Garcia J, Amaratunga C, Lim P, Mead D, Oyola SO, Dhorda M, Imwong M, Woodrow C, Manske M, Stalker J, Drury E, Campino S, Amenga-Etego L, Thanh TN, Tran HT, Ringwald P, Bethell D, Nosten F, Phyo AP, Pukrittayakamee S, Chotivanich K, Chuor CM, Nguon C, Suon S, Sreng S, Newton PN, Mayxay M, Khanthavong M, Hongvanthong B, Htut Y, Han KT, Kyaw MP, Faiz…	Genetic architecture of artemisinin-resistant Plasmodium falciparum.	2015	doi: 10.1038/ng.3189	Y	N	Y	Y
Mobula L, Lilley B, Tshefu AK, Rosenthal PJ.	Resistance-mediating polymorphisms in Plasmodium falciparum infections in Kinshasa, Democratic Republic of the Congo.	2009		Y	Y	Y	Y
Mok S, Ashley EA, Ferreira PE, Zhu L, Lin Z, Yeo T, Chotivanich K, Imwong M, Pukrittayakamee S, Dhorda M, Nguon C, Lim P, Amaratunga C, Suon S, Hien TT, Htut Y, Faiz MA, Onyamboko MA, Mayxay M, Newton PN, Tripura R, Woodrow CJ, Miotto O, Kwiatkowski DP, Nosten F, Day NP, Preiser PR, White NJ, Dondorp AM, Fairhurst RM, Bozdech Z.	Drug resistance. Population transcriptomics of human malaria parasites reveals the mechanism of artemisinin resistance.	2015	doi: 10.1126/science.1260403	Y	N	Y	Y
By: Morrison, Liam J.; Tait, Andy; McCormack, Gillian; et al.	Trypanosoma brucei gambiense Type 1 populations from human patients are clonal and display geographical genetic differentiation	2008	doi:10.1016/j.meegid.2008.08.005	N	Y	N	N	Pertains to Trypanosoma brucei gambiense
Mvumbi DM, Boreux R, Sacheli R, Lelo M, Lengu B, Nani-Tuma S, Melin P, Ntumba K, Lunganza K, DeMol P, Hayette MP.	Assessment of pfcrt 72-76 haplotypes eight years after chloroquine withdrawal in Kinshasa, Democratic Republic of Congo.	2013	doi: 10.1186/1475-2875-12-459.	Y	N	Y	Y
Mvumbi DM, Bobanga TL, Kayembe JN, Mvumbi GL, Situakibanza HN, Benoit-Vical F, Melin P, De Mol P, Hayette MP.	Molecular surveillance of Plasmodium falciparum resistance to artemisinin-based combination therapies in the Democratic Republic of Congo.	2017	doi: 10.1371/journal.pone.0179142	Y	N	Y	Y
Ndo, Cyrille; Antonio-Nkondjio, Christophe; Cohuet, Anna; et al.	Population genetic structure of the malaria vector Anopheles nili in sub-Saharan Africa	2010		N	Y	N	N	Pertains to the mosquito vector
Parr JB, Verity R, Doctor SM, Janko M, Carey-Ewend K, Turman BJ, Keeler C, Slater HC, Whitesell AN, Mwandagalirwa K, Ghani AC, Likwela JL, Tshefu AK, Emch M, Juliano JJ, Meshnick SR.	Pfhrp2-Deleted Plasmodium falciparum Parasites in the Democratic Republic of the Congo: A National Cross-sectional Survey.	2017	doi: 10.1093/infdis/jiw538	Y	Y	N	Y
Patel JC, Taylor SM, Juliao PC, Parobek CM, Janko M, Gonzalez LD, Ortiz L, Padilla N, Tshefu AK, Emch M, Udhayakumar V, Lindblade K, Meshnick SR.	Genetic Evidence of Importation of Drug-Resistant Plasmodium falciparum to Guatemala from the Democratic Republic of the Congo.	2014	doi: 10.3201/eid2006.131204	Y	Y	Y	Y
Taylor SM, Antonia AL, Parobek CM, Juliano JJ, Janko M, Emch M, Alam MT, Udhayakumar V, Tshefu AK, Meshnick SR.	Plasmodium falciparum sulfadoxine resistance is geographically and genetically clustered within the DR Congo.	2013	doi: 10.1038/srep01165	Y	Y	Y	Y
Taylor SM, Antonia AL, Harrington WE, Goheen MM, Mwapasa V, Chaluluka E, Fried M, Kabyemela E, Madanitsa M, Khairallah C, Kalilani-Phiri L, Tshefu AK, Rogerson SJ, Ter Kuile FO, Duffy PE, Meshnick SR.	Independent lineages of highly sulfadoxine-resistant Plasmodium falciparum haplotypes, eastern Africa.	2014	doi: 10.3201/eid2007.131720.	Y	Y	Y	Y
Taylor SM, Parobek CM, DeConti DK, Kayentao K, Coulibaly SO, Greenwood BM, Tagbor H, Williams J, Bojang K, Njie F, Desai M, Kariuki S, Gutman J, Mathanga DP, Mårtensson A, Ngasala B, Conrad MD, Rosenthal PJ, Tshefu AK, Moormann AM, Vulule JM, Doumbo OK, Ter Kuile FO, Meshnick SR, Bailey JA, Juliano JJ.	Absence of putative artemisinin resistance mutations among Plasmodium falciparum in Sub-Saharan Africa: a molecular epidemiologic study.	2015	doi: 10.1093/infdis/jiu467	Y	N	Y	Y
Wilson, PE; Kazadi, W; Alker, AP; et al.	Rare Congolese Plasmodium falciparum DHFR alleles	2005	doi:10.1016/j.molbiopara.2005.08.008	N	Y	Y	Y
Wilson, PE; Kazadi, W; Kamwendo, DD; et al.	Prevalence of pfcrt mutations in Congolese and Malawian Plasmodium falciparum isolates as determined by a new Taqman assay	2005	doi:10.1016/j.actatropica.2004.09.010	N	Y	Y	Y
